# Supplementary material for: Honeybee Cognition as a Tool for Scientific Engagement
Source: Insects. 2021 Sep 18;12(9):842. doi: 10.3390/insects12090842 (PMC8471026; doi:10.3390/insects12090842)
Supplement: Supplementary file 1 [file insects-12-00842-s001.zip]

Archive with 2 entries (2 files):
- insects-1335320- supplementary Table S1.pdf
- insects-1335320-supplementary File S1.pptx
